# Supplementary material for: Constructing immune and prognostic features associated with ADCP in hepatocellular carcinoma and pan-cancer based on scRNA-seq and bulk RNA-seq
Source: Front Immunol. 2024 May 7;15:1397541. doi: 10.3389/fimmu.2024.1397541 (PMC11106372; doi:10.3389/fimmu.2024.1397541)
Supplement: Supplementary file 2 [file Table_1.xlsx]

## Sheet: Sheet1
1	CLDN18	F	ACATGCTGGTGACTAACTTCTG
		R	AAATGTGTACCTGGTCTGAACAG
2	GYPA	F	ACAACTTGCCCATCATTTCTCTG
		R	TCAGTCGGCGAATACCGTAAG
